# Supplementary material for: Presence of skeletal banding in a reef-building tropical crustose coralline alga
Source: PLoS One. 2017 Oct 4;12(10):e0185124. doi: 10.1371/journal.pone.0185124 (PMC5627911; doi:10.1371/journal.pone.0185124)
Supplement: S1 Data — (XLSX) [file pone.0185124.s002.xlsx]

## Sheet: XRD
Seasonal mol% Mg of Porolithon onkodes using XRD analysis
Sample	Season	mol% Mg	Seasonal Avg
1	Spring	0.145106	0.143506
2	Spring	0.142294
3	Spring	0.138511
4	Spring	0.142395
5	Spring	0.149224
1	Summer	0.150764	0.151869
2	Summer	0.151032
3	Summer	0.156054
4	Summer	0.151501
5	Summer	0.149994
1	Autumn	0.133489	0.142709
2	Autumn	0.135431
3	Autumn	0.149693
4	Autumn	0.150798
5	Autumn	0.144136
1	Winter	0.137808	0.132284
2	Winter	0.132217
3	Winter	0.127664
4	Winter	0.13215
5	Winter	0.131581
