# Supplementary material for: Presence of skeletal banding in a reef-building tropical crustose coralline alga
Source: PLoS One. 2017 Oct 4;12(10):e0185124. doi: 10.1371/journal.pone.0185124 (PMC5627911; doi:10.1371/journal.pone.0185124)
Supplement: S2 Data — (XLSX) [file pone.0185124.s003.xlsx]

## Sheet: Vertical Growth
Seasonal vertical growth of P. onkodes measured from alizarin stain
Season	Label	Growth (um)	Daily Growth (um)		Season	Mean	StDev	N	StdErr
Spring 2013	OF	313.333	3.96624		Spring 2013	4.9718	1.06604	11	0.321423
Spring 2013	OG	428	5.41772		Summer	3.8887	0.79506	15	0.205284
Spring 2013	OJ	359	4.5443		Autumn	3.39	0.61488	15	0.158761
Spring 2013	OL	434	5.49367		Winter	3.6732	0.85369	19	0.19585
Spring 2013	ON	503.667	6.37553		Spring 2014	4.6267	0.91546	15	0.236371
Spring 2013	OQ	453.333	5.7384
Spring 2013	OS	321.667	4.07173
Spring 2013	OT	456.667	5.78059
Spring 2013	OV	491	6.21519
Spring 2013	MA	284.667	3.60338
Spring 2013	MB	274.667	3.47679
Summer	AA	319	3.66667
Summer	AB	331.333	3.80843
Summer	AE	315.667	3.62835
Summer	AF	390.333	4.48659
Summer	AG	311.333	3.57854
Summer	AH	266.667	3.06513
Summer	AL	276.333	3.17625
Summer	AM	401.667	4.61686
Summer	AN	278	3.1954
Summer	AO	343.667	3.95019
Summer	AP	304.667	3.50192
Summer	AQ	515.667	5.9272
Summer	AR	427	4.90805
Summer	AT	265.333	3.04981
Summer	BR	325.333	3.73946
Autumn	ND	439.667	4.53265
Autumn	NF	348.333	3.59107
Autumn	NH	260	2.68041
Autumn	NJ	219.667	2.2646
Autumn	NL	278	2.86598
Autumn	NS	286.333	2.95189
Autumn	NV	393.667	4.05842
Autumn	NX	300.333	3.09622
Autumn	OB	335	3.45361
Autumn	OH	330.333	3.4055
Autumn	OI	349.667	3.60481
Autumn	OK	400.333	4.12715
Autumn	OL	367	3.78351
Autumn	OP	270.333	2.78694
Autumn	OR	354	3.64948
Winter	PD	313	3.5977
Winter	PE	439.2	5.04828
Winter	PF	376	4.32184
Winter	PG	343.6	3.94943
Winter	PH	342.4	3.93563
Winter	PI	298.2	3.42759
Winter	PJ	350.4	4.02759
Winter	PK	362	4.16092
Winter	PL	350.2	4.02529
Winter	PQ	268	3.08046
Winter	PR	240.6	2.76552
Winter	PS	317.2	3.64598
Winter	PT	487.4	5.6023
Winter	PV	232.6	2.67356
Winter	OB	183	2.10345
Winter	OK	206.2	2.37011
Winter	OL	308.6	3.54713
Winter	OQ	333	3.82759
Winter	OR	318	3.65517
Spring 2014	GB	678	6.45714
Spring 2014	GD	673	6.40952
Spring 2014	GJ	516	4.91429
Spring 2014	GL	431.667	4.11111
Spring 2014	GN	495.667	4.72063
Spring 2014	GU	416.333	3.96508
Spring 2014	GV	430.333	4.09841
Spring 2014	GZ	434.667	4.13968
Spring 2014	LG	497.667	4.73968
Spring 2014	LI	515	4.90476
Spring 2014	LK	565	5.38095
Spring 2014	LM	334	3.18095
Spring 2014	LS	466.667	4.44444
Spring 2014	LT	380.333	3.62222
Spring 2014	LU	453.333	4.31746
