# Supplementary material for: Presence of skeletal banding in a reef-building tropical crustose coralline alga
Source: PLoS One. 2017 Oct 4;12(10):e0185124. doi: 10.1371/journal.pone.0185124 (PMC5627911; doi:10.1371/journal.pone.0185124)
Supplement: S3 Data — (XLSX) [file pone.0185124.s004.xlsx]

## Sheet: Conceptacle bands
Number	Sample	1	2	3	4	5	Average
1	AA	1.51	1.51	1.46	1.46	1.16	1.42
2	AB	1.56	1.57	1.44	1.22	1.47	1.452
3	AH	1.54	1.56	1.37	1.57	1.56	1.52
4	OK	1.55	1.25	1.39	1.47	1.66	1.464
5	OL5	1.52	1.73	1.37	1.76	1.66	1.608
6	OL6	1.31	1.28	1.15	1.2	1.22	1.232
7	OL7	1.2	1.48	1.62	1.13	1.4	1.366
8	NV	1.34	1.19	1.55	1.53	1.59	1.44
9	PK	1.63	1.66	1.54	1.39	1.56	1.556
10	PL	1.66	2.04	1.7	1.57	1.64	1.722
